# Supplementary material for: Effects of early and late cheiloplasty on anterior part of maxillary dental arch development in infants with unilateral complete cleft lip and palate
Source: PeerJ. 2016 Feb 15;4:e1620. doi: 10.7717/peerj.1620 (PMC4756745; doi:10.7717/peerj.1620)
Supplement: Supplemental Information 1 [file peerj-04-1620-s001.xls]

## Sheet: razstepy_merania_3m_7m_1r_
G-L lenght (mm)	C-I lenght (mm)	I-G lenght (mm)	lip reconstruction	measurement at the age of (months)
7.8	14.5	9.8	early	3
4.2	13.5	8.2	early	3
6.9	12.2	7.9	early	3
4.4	13.1	9.1	early	3
7.9	13.9	9.3	early	3
5.8	13.2	8.7	early	3
8.2	13.9	8.8	early	3
6.2	14	9	early	3
7.9	13.6	8.6	early	3
3.9	13.9	8.9	early	3
6.4	12.9	9.1	early	3
5.9	13.5	8.6	early	3
5.3	13.2	8.2	early	3
4.9	12.8	8.1	early	3
6.2	13.7	9.1	early	3
5.8	13.5	8.7	early	3
6	13.8	9.4	early	3
7.2	14.9	8.2	early	3
5.1	13.1	7.5	early	3
7.3	14.9	8.1	early	3
7.1	13.6	8.8	early	3
6.3	13.2	8.1	early	3
5.8	12.9	9.2	early	3
5.6	13.9	7.9	early	3
6.4	14.1	8.6	early	3
6.2	16.2	9.9	early	7
1.6	15.1	11	early	7
3.7	16.4	10.6	early	7
5	15.1	10.1	early	7
4.6	14.8	11.1	early	7
5.1	15.2	9.8	early	7
4.9	14.3	8.9	early	7
4.8	15.2	12.5	early	7
6.1	14.9	11.9	early	7
4.3	17.1	8.8	early	7
4.4	13.8	10.3	early	7
4.6	15.2	8.9	early	7
2.9	15	10.1	early	7
2.8	14.9	9.9	early	7
4	15.1	11.2	early	7
4.7	14.9	10.3	early	7
5.9	15.1	9.4	early	7
2.8	14.8	10.1	early	7
4.3	15.3	9.9	early	7
4.5	14.9	9.3	early	7
4.4	15.1	10	early	7
4.3	14.7	9.9	early	7
4.2	15.3	10.3	early	7
4.5	15.2	10.4	early	7
4.4	15.1	10.2	early	7
3.5	17.2	10.4	early	12
0	18.9	11.9	early	12
0.4	17.9	11.2	early	12
0.5	18.2	10.5	early	12
0.2	17.9	12.1	early	12
0.3	18.7	11.1	early	12
0.6	18.6	11.3	early	12
1.3	17.6	10.9	early	12
0.7	18.6	11.2	early	12
0.7	19.1	11.6	early	12
0.5	17.1	11.1	early	12
0.9	17.9	10.8	early	12
0.3	18.1	11.6	early	12
0.1	17.8	11.4	early	12
0.8	18.4	10.9	early	12
1	17.9	10.6	early	12
0.4	18.4	10.8	early	12
0.5	18.2	11.5	early	12
1.1	18.1	11.4	early	12
1.8	17.7	10.9	early	12
0.9	17.9	11.8	early	12
0.8	18.1	11.4	early	12
1.1	18.3	11.3	early	12
1.3	18.1	11.5	early	12
0.8	17.9	11.3	early	12
14.1	12.3	11.1	late	3
12.5	12.9	10.7	late	3
13.1	13.4	9.5	late	3
13.2	13.5	9.6	late	3
13.5	12.6	10.1	late	3
12.9	12.5	10.2	late	3
7.8	13.2	9.3	late	3
12.5	12.9	10.1	late	3
12.4	12.8	9.8	late	3
12.6	12.9	10.3	late	3
5.8	16.6	9.9	late	7
4.9	15.9	10.6	late	7
4.1	15.7	10.2	late	7
8.2	14.9	9.4	late	7
5.4	16.8	11.2	late	7
6.9	15.4	11.4	late	7
0.8	13.6	8.9	late	7
5.2	16	10.3	late	7
5.6	16.2	10.2	late	7
5.5	15.6	10.4	late	7
1.8	19.2	13.1	late	12
1.4	17.9	10.9	late	12
1.6	16.9	11.2	late	12
1.7	17.3	10.8	late	12
1.4	18.1	13.2	late	12
1.6	16.5	10.7	late	12
0.8	15.9	11.7	late	12
1.6	17.6	11.8	late	12
1.6	17.7	12.1	late	12
1.4	17.3	10.9	late	12
12.5	13.4	9.9	late	0.5
10.5	11.9	8.3	late	0.5
10.2	12.1	8.1	late	0.5
11.8	12.5	8.4	late	0.5
12.9	13.1	9	late	0.5
11.5	12.1	8.1	late	0.5
6.3	11.9	7.2	late	0.5
10.9	12.3	8.5	late	0.5
10.7	12.4	8.4	late	0.5
10.8	12.5	8.4	late	0.5
14.5	14.2	4.1	early	0.5
6.4	11.4	8.3	early	0.5
8.2	11.4	6.4	early	0.5
10.1	11.1	5.2	early	0.5
14.3	13.2	4.3	early	0.5
12.1	11.3	5.3	early	0.5
13.6	11.6	4.5	early	0.5
9.6	10.9	7.2	early	0.5
13.7	12.5	6.2	early	0.5
7.1	12.5	8.3	early	0.5
11.4	10.2	7.4	early	0.5
10.9	9.3	8.3	early	0.5
9.8	11.6	6.4	early	0.5
10.4	9.5	8.8	early	0.5
11.9	11.3	4.2	early	0.5
10.3	10.1	7.4	early	0.5
11.9	11.6	7.9	early	0.5
14	12.6	4.7	early	0.5
11.8	10.6	7.8	early	0.5
14.5	12.9	3.8	early	0.5
11.3	11.8	5.5	early	0.5
12.6	10.7	7.1	early	0.5
10.9	12.3	4.6	early	0.5
13.1	11.1	6.8	early	0.5
11.2	12.4	7.2	early	0.5
