# Supplementary material for: Effects of early and late cheiloplasty on anterior part of maxillary dental arch development in infants with unilateral complete cleft lip and palate
Source: PeerJ. 2016 Feb 15;4:e1620. doi: 10.7717/peerj.1620 (PMC4756745; doi:10.7717/peerj.1620)
Supplement: Supplemental Information 2 [file peerj-04-1620-s002.xls]

## Sheet: razstepy_uhly_3m_7m_1r_
Angle	size of the angle (°)	measurement at the age of (months)	lip reconstruction
GC´-CC´	28.1	0.5	early
GC´-CC´	27.3	0.5	early
GC´-CC´	25.9	0.5	early
GC´-CC´	26.1	0.5	early
GC´-CC´	29.1	0.5	early
GC´-CC´	26.2	0.5	early
GC´-CC´	26.9	0.5	early
GC´-CC´	27.1	0.5	early
GC´-CC´	27	0.5	early
GC´-CC´	29.2	0.5	early
GC´-CC´	29.4	0.5	early
GC´-CC´	26.1	0.5	early
GC´-CC´	27.4	0.5	early
GC´-CC´	29.1	0.5	early
GC´-CC´	26.9	0.5	early
GC´-CC´	26.3	0.5	early
GC´-CC´	27.8	0.5	early
GC´-CC´	28.1	0.5	early
GC´-CC´	27.3	0.5	early
GC´-CC´	27.4	0.5	early
GC´-CC´	27	0.5	early
GC´-CC´	28.2	0.5	early
GC´-CC´	27.9	0.5	early
GC´-CC´	27.1	0.5	early
GC´-CC´	26.5	0.5	early
GC´-CC´	22.1	3	early
GC´-CC´	20.4	3	early
GC´-CC´	20.4	3	early
GC´-CC´	21.6	3	early
GC´-CC´	19.4	3	early
GC´-CC´	19.9	3	early
GC´-CC´	20.1	3	early
GC´-CC´	20.3	3	early
GC´-CC´	21.1	3	early
GC´-CC´	21.1	3	early
GC´-CC´	19.4	3	early
GC´-CC´	20.9	3	early
GC´-CC´	20.6	3	early
GC´-CC´	20.5	3	early
GC´-CC´	19.9	3	early
GC´-CC´	19.5	3	early
GC´-CC´	21	3	early
GC´-CC´	20.8	3	early
GC´-CC´	20.6	3	early
GC´-CC´	20.4	3	early
GC´-CC´	21.2	3	early
GC´-CC´	20.4	3	early
GC´-CC´	20.5	3	early
GC´-CC´	20.3	3	early
GC´-CC´	20.9	3	early
GC´-CC´	17.4	7	early
GC´-CC´	15.9	7	early
GC´-CC´	16.1	7	early
GC´-CC´	16.9	7	early
GC´-CC´	15.8	7	early
GC´-CC´	16	7	early
GC´-CC´	16.3	7	early
GC´-CC´	15.8	7	early
GC´-CC´	16.4	7	early
GC´-CC´	16	7	early
GC´-CC´	15.9	7	early
GC´-CC´	16.2	7	early
GC´-CC´	16.3	7	early
GC´-CC´	16.4	7	early
GC´-CC´	16.3	7	early
GC´-CC´	15.9	7	early
GC´-CC´	16.1	7	early
GC´-CC´	16.4	7	early
GC´-CC´	16.5	7	early
GC´-CC´	16.2	7	early
GC´-CC´	16.3	7	early
GC´-CC´	16.8	7	early
GC´-CC´	16.3	7	early
GC´-CC´	16.1	7	early
GC´-CC´	16	7	early
GC´-CC´	11.9	12	early
GC´-CC´	10.7	12	early
GC´-CC´	11.4	12	early
GC´-CC´	10.3	12	early
GC´-CC´	11.5	12	early
GC´-CC´	10.9	12	early
GC´-CC´	11.4	12	early
GC´-CC´	9.9	12	early
GC´-CC´	10.4	12	early
GC´-CC´	11.8	12	early
GC´-CC´	10.1	12	early
GC´-CC´	10.9	12	early
GC´-CC´	11.1	12	early
GC´-CC´	11.4	12	early
GC´-CC´	10.8	12	early
GC´-CC´	11	12	early
GC´-CC´	10.9	12	early
GC´-CC´	10.7	12	early
GC´-CC´	10.7	12	early
GC´-CC´	10.4	12	early
GC´-CC´	10.5	12	early
GC´-CC´	10.9	12	early
GC´-CC´	11.3	12	early
GC´-CC´	10.8	12	early
GC´-CC´	11.1	12	early
GIC	159.3	0.5	early
GIC	157.1	0.5	early
GIC	156.9	0.5	early
GIC	158.3	0.5	early
GIC	156.7	0.5	early
GIC	157.9	0.5	early
GIC	155.8	0.5	early
GIC	158.1	0.5	early
GIC	157.3	0.5	early
GIC	158.4	0.5	early
GIC	157.1	0.5	early
GIC	155.3	0.5	early
GIC	156.3	0.5	early
GIC	157.5	0.5	early
GIC	157.4	0.5	early
GIC	157.5	0.5	early
GIC	156.9	0.5	early
GIC	158.3	0.5	early
GIC	157.6	0.5	early
GIC	157.8	0.5	early
GIC	157.1	0.5	early
GIC	156.8	0.5	early
GIC	157.3	0.5	early
GIC	156.9	0.5	early
GIC	157.6	0.5	early
GIC	153.8	3	early
GIC	150.9	3	early
GIC	150.3	3	early
GIC	151.8	3	early
GIC	152.9	3	early
GIC	150.1	3	early
GIC	151.9	3	early
GIC	151.3	3	early
GIC	150.9	3	early
GIC	149.9	3	early
GIC	151.8	3	early
GIC	150.9	3	early
GIC	150.9	3	early
GIC	150.9	3	early
GIC	151.2	3	early
GIC	149.8	3	early
GIC	151.6	3	early
GIC	151.3	3	early
GIC	151.4	3	early
GIC	151.3	3	early
GIC	151.2	3	early
GIC	150.8	3	early
GIC	152.1	3	early
GIC	150.9	3	early
GIC	151.4	3	early
GIC	143.2	7	early
GIC	138.1	7	early
GIC	140.5	7	early
GIC	139.8	7	early
GIC	142.1	7	early
GIC	141.5	7	early
GIC	139.5	7	early
GIC	139.9	7	early
GIC	140.2	7	early
GIC	140.1	7	early
GIC	141.3	7	early
GIC	138.8	7	early
GIC	140.4	7	early
GIC	140.4	7	early
GIC	140.5	7	early
GIC	140.6	7	early
GIC	140.4	7	early
GIC	140.5	7	early
GIC	140.6	7	early
GIC	140.5	7	early
GIC	140.6	7	early
GIC	140.4	7	early
GIC	140.6	7	early
GIC	140.3	7	early
GIC	140.2	7	early
GIC	138.9	12	early
GIC	140.1	12	early
GIC	137.9	12	early
GIC	138.4	12	early
GIC	139.1	12	early
GIC	137.4	12	early
GIC	138.6	12	early
GIC	137.4	12	early
GIC	138.9	12	early
GIC	137.1	12	early
GIC	137.9	12	early
GIC	138.5	12	early
GIC	138.2	12	early
GIC	138.4	12	early
GIC	138.4	12	early
GIC	137.9	12	early
GIC	137.6	12	early
GIC	138.4	12	early
GIC	138.4	12	early
GIC	138.5	12	early
GIC	138.6	12	early
GIC	138.3	12	early
GIC	138.3	12	early
GIC	138.2	12	early
GIC	138.8	12	early
GC´-CC´	30.4	0.5	late
GC´-CC´	28.1	0.5	late
GC´-CC´	27.5	0.5	late
GC´-CC´	26.9	0.5	late
GC´-CC´	28.1	0.5	late
GC´-CC´	27.7	0.5	late
GC´-CC´	28	0.5	late
GC´-CC´	27.9	0.5	late
GC´-CC´	28	0.5	late
GC´-CC´	27.8	0.5	late
GC´-CC´	30.9	3	late
GC´-CC´	29.7	3	late
GC´-CC´	28.9	3	late
GC´-CC´	30.5	3	late
GC´-CC´	29.4	3	late
GC´-CC´	29.9	3	late
GC´-CC´	30.1	3	late
GC´-CC´	30.2	3	late
GC´-CC´	29.9	3	late
GC´-CC´	29.9	3	late
GC´-CC´	19.2	7	late
GC´-CC´	18.7	7	late
GC´-CC´	17.3	7	late
GC´-CC´	16.9	7	late
GC´-CC´	17.9	7	late
GC´-CC´	17.6	7	late
GC´-CC´	18.1	7	late
GC´-CC´	18	7	late
GC´-CC´	17.9	7	late
GC´-CC´	17.7	7	late
GC´-CC´	12.5	12	late
GC´-CC´	10.1	12	late
GC´-CC´	11.3	12	late
GC´-CC´	11.1	12	late
GC´-CC´	12.1	12	late
GC´-CC´	9.8	12	late
GC´-CC´	12.1	12	late
GC´-CC´	11.3	12	late
GC´-CC´	11.9	12	late
GC´-CC´	11.5	12	late
GIC	158.9	0.5	late
GIC	156.1	0.5	late
GIC	155	0.5	late
GIC	156.4	0.5	late
GIC	157.1	0.5	late
GIC	156.7	0.5	late
GIC	156.9	0.5	late
GIC	156.8	0.5	late
GIC	155.9	0.5	late
GIC	156.7	0.5	late
GIC	170.1	3	late
GIC	167.6	3	late
GIC	166.8	3	late
GIC	169.4	3	late
GIC	167.9	3	late
GIC	167.8	3	late
GIC	169.4	3	late
GIC	168.5	3	late
GIC	167.7	3	late
GIC	168.1	3	late
GIC	150.2	7	late
GIC	148.6	7	late
GIC	147.7	7	late
GIC	148	7	late
GIC	148.9	7	late
GIC	147.7	7	late
GIC	149.2	7	late
GIC	149.1	7	late
GIC	148.7	7	late
GIC	148.3	7	late
GIC	141.9	12	late
GIC	140.8	12	late
GIC	139.9	12	late
GIC	142	12	late
GIC	140.4	12	late
GIC	141.1	12	late
GIC	140.3	12	late
GIC	140.9	12	late
GIC	141.1	12	late
GIC	140.7	12	late
